# Supplementary material for: Validity of Sealant Retention as Surrogate for Caries Prevention – A Systematic Review
Source: PLoS One. 2013 Oct 23;8(10):e77103. doi: 10.1371/journal.pone.0077103 (PMC3806731; doi:10.1371/journal.pone.0077103)
Supplement: File S2 — Assessment of internal validity of trials. (XLS) [file pone.0077103.s002.xls]

## Sheet: Sheet1
Assessment of internal trial validity/bias risk
					Resin-based sealants			GIC based sealants
Study	Reference				Bias risk assessment			Bias risk assessment
1st Author	Journal	Year	Volume	1st Page	SB	DPB	AB	SB	DPB	AB
Clinical controlled trials directly comparing resin- GIC-based sealants with each other
Amin	J Dent Hyg	2008	82	45	0	0	0	0	0	0	1	1
Arrow	Community Dent Oral Epidemiol	1995	23	282	0	0	0	0	0	0	1	1
Barja-Fidalgo	J Dent Child	2009	76	34	D	0	0	D	0	0	1	1
Baseggio	Oral Health Prev Dent	2010	8	261	0	0	A	0	0	A	1	1
Dhar	Pediatr Dent	2012	34	46	0	0	0	0	0	0	1	1
Forss	Community Dent Oral Epidemiol	1994	22	21	0	0	B	0	0	B	1	1
Forss	Community Dent Oral Epidemiol	1998	26	21	0	0	0	0	0	0	1	1
Karlzen-Reuterving	J Dent Child	1995	62	108	0	0	B	0	0	B	1	1
Mladenovic	SciJFacMedNis	2010	27	115	0	0	A	0	0	A	1	1
Mills	Oper Dent	1993	18	148	0	0	0	0	0	0	1	1
Oba	J Formosa Med Assoc	2009	108	844	0	0	0	0	0	0	1	1
Poulsen	Community Dent Oral Epidemiol	2001	29	298	0	0	0	0	0	0	1	1
Poulsen	Community Dent Oral Epidemiol	2006	34	36	0	0	0	0	0	0	1	1
Raadal	Int J Paediatr Dent	1996	6	235	0	0	A	0	0	A	1	1
Rock	J Dent	1996	24	275	0	0	0	0	0	0	1	1
Williams	Brit Dent J	1976	141	15	0	0	0	0	0	0	1	1
Williams	Brit Dent J	1981	150	183	0	0	0	0	0	0	1	1
Williams	Brit Dent J	1996	180	104	0	0	A*/0**	0	0	A*/0**	1	1
											18
Non-controlled, 1-arm trials
Komatsu	J Am Dent Assoc	1994	125	543						0	1	1
Cline	Community Dent Oral Epidemiol	1979	7	206			0				1	1
Romcke	J Can Dent Assoc	1990	56	235			0				1	1
Abid	Eastern Mediterr Health J	2002	8	315						0	1	1
Taifour	Community Dent Oral Epidemiol	2003	31	314						0	1	1
											5
Controlled trials not comparing resin- GIC-based sealants with each other
Bendinskaite	Stomatologija	2010	12	87	0	0	0				1	1
Bojanini	J Prev Dent	1976	3	31	0	0	0				1	1
Brooks	J Am Dent Assoc	1979	98	722	0	0	0				1	1
Charbeneau	J Am Dent Assoc	1979	98	559	0	0	0				1	1
Dukic	Eur Arch Paediatr Dent	2007	8	163	0	0	A				1	1
Going	J Am Dent Assoc	1977	95	972	0	0	0				1	1
Higson	J Dent	1976	4	218	0	0	B				1	1
Houpt	J Am Dent Assoc	1987	115	55	0	0	0				1	1
Kargul	Eur Arch Paediatr Dent	2009	10	218	0	0	0				1	1
Lampa	J Dent Child	2004	71	152	0	0	B				1	1
Li	Community Dent Oral Epidemiol	1981	9	151	0	0	0				1	1
Lygidakis	Pediatr Dent	1999	21	429	0	0	0				1	1
McCune	J Am Dent Assoc	1979	99	619	0	0	0				1	1
MertzFairhurst	J Am Dent Assoc	1981	103	235	0	0	0				1	1
Mertz-Fairhurst	J Am Dent Assoc	1984	109	252	0	0	0				1	1
Messer	J Dent Child	1980	47	175	0	0	0				1	1
Meurman	Scand J Dent Res	1976	84	218	0	0	0				1	1
Nazar	Med Princ Pract	2013	22	12	0	0	0				1	1
Pardi	Community Dent Oral Epidemiol	2003	31	386	0	0	0				1	1
Pereira	Am J Dent	2003	16	23	0	0	0				1	1
Puppin-Rontani	J Dent Child	2006	73	31	0	0	0				1	1
Raadal	Int J Paediatr Dent	1991	2	77	0	0	B				1	1
Richardson	J Can Dent Assoc	1978	44	269	0	0	0				1	1
Richardson	J Can Dent Assoc	1980	46	259	0	0	0				1	1
Rock	Brit Dent J	1974	136	317	0	0	0				1	1
Rock	Community Dent Oral Epidemiol	1981	9	207	0	0	0				1	1
Rock	Brit Dent J	1983	155	344	0	0	0				1	1
Rock	Brit Dent J	1990	168	323	0	0	B				1	1
Sheykholeslam	Community Dent Oral Epidemiol	1978	6	181	0	0	0				1	1
Shapira	Pediatr Dent	1990	12	168	0	0	0				1	1
Simonsen	J Am Dent Assoc	1987	115	31	0	0	0				1	1
Stephen	Brit Dent J	1982	153	232	0	0	0				1	1
Stephen	Brit Dent J	1985	159	404	0	0	0				1	1
Thsylstrup	Scand J Dent Res	1978	86	21	0	0	0				1	1
Vrbic	Quintessence Int	1983	4	421	0	0	0				1	1
Vrbic	Quintessence Int	1986	17	371	0	0	0				1	1
Williams	Brit Dent J	1986	161	367	0	0	0				1	1
Yildiz	J Oral Rehabil	2004	31	979	0	0	A				1	1
Yilmaz	Eur Arch Paediatr Dent	2010	11	88	0	0	B				1	1
Table legend											39	62
SB = Selection bias
DPB = Detection- and performance bias
AB = Attrition bias
*after 2 years
**after 4 years

## Sheet: Sheet2
Study	Reference					Data	Study		Material
1st Author	Journal	Year	Volume	1st Page	Source	calc.	design	R+G	type
