# Supplementary material for: Validity of Sealant Retention as Surrogate for Caries Prevention – A Systematic Review
Source: PLoS One. 2013 Oct 23;8(10):e77103. doi: 10.1371/journal.pone.0077103 (PMC3806731; doi:10.1371/journal.pone.0077103)
Supplement: File S3 — Sensitivity analysis data. (XLS) [file pone.0077103.s003.xls]

## Sheet: Sheet1
Study	Reference					Data	Study		Material		"Total retention" lost		Site specific			Caries present							RCR Ratio
1st Author	Journal	Year	Volume	1st Page	Source	calc.	design	R+G	type	Period	nR	N	data	R-R	ln(R-R)	D	DF	DMF	nC	N	R-C	ln(R-C)	Exact	Rounded
Amin	J Dent Hyg	2008	82	45	1	1	RCT	1	1	24	5	26		0.19	-1.66073	1			1	26	0.04	-3.21888	4.75	4.75
Amin	J Dent Hyg	2008	82	45	1	1	RCT	1	1	24	4	28		0.14	-1.96611	1			1	28	0.04	-3.21888	3.5	3.5
Arrow	Community Dent Oral Epidemiol	1995	23	282	1	1	SM	1	1	48	292	405		0.72	-0.328504	1			31	405	0.08	-2.52573	9	9
Baseggio	Oral Health Prev Dent	2010	8	261	1	1	SM	1	1	36	56	628		0.08	-2.52573	1			56	628	0.09	-2.40795	0.888889	0.89
Dhar	Pediatr Dent	2012	34	46	2	2	SM	1	1	24	25	25		1	0	1			3	25	0.12	-2.12026	8.33333	8.33
Forss	Community Dent Oral Epidemiol	1998	26	21	1	1	SM	1	1	84	52	97		0.54	-0.616186	1			16	97	0.16	-1.83258	3.375	3.38
Karlzen-Reuterving	J Dent Child	1995	62	108	1	1	SM	1	1	36	15	72	1	0.21	-1.56065	1			3	72	0.04	-3.21888	5.25	5.25
Mills	Oper Dent	1993	18	148	1	1	SM	1	1	24	25	59		0.42	-0.867501	1			0.5	59	0.008	-4.82831	52.5	52.5
Mladenovic	SciJFacMedNis	2010	27	115	4	2	SM	1	1	24	8	36		0.22	-1.51413	1			4	36	0.11	-2.20727	2	2
Oba	J Formosa Med Assoc	2009	108	844	1	1	SM	1	1	36	81	81		1	0	1			8	81	0.1	-2.30259	10	10
Poulsen	Community Dent Oral Epidemiol	2001	29	298	1	1	SM	1	1	36	30	116		0.26	-1.34707	1			13	116	0.11	-2.20727	2.36364	2.36
Poulsen	Community Dent Oral Epidemiol	2006	34	36	1	1	SM	1	1	29	135	364		0.37	-0.994252	1			22	364	0.06	-2.81341	6.16667	6.17
Raadal	Int J Paediatr Dent	1996	6	235	1	1	SM	1	1	36	4	136		0.03	-3.50656	1			0.5	136	0.004	-5.52146	7.5	7.5
Williams	Brit Dent J	1976	141	15	1	1	SM	1	1	24	56	100	1	0.56	-0.579818	1			10	100	0.1	-2.30259	5.6	5.6
Williams	Brit Dent J	1976	141	15	1	1	SM	1	1	24	221	581	1	0.38	-0.967584	1			47	581	0.08	-2.52573	4.75	4.75
Williams	Brit Dent J	1981	150	183	1	2	SM	1	1	48	49	137		0.36	-1.02165	1			34	137	0.25	-1.38629	0.144	1.44
Williams	Brit Dent J	1981	150	183	1	2	SM	1	1	48	118	137		0.86	-0.150823	1			71	137	0.52	-0.653926	1.65385	1.65
Williams	Brit Dent J	1981	150	183	1	2	SM	1	1	48	112	126		0.89	-0.116534	1			66	126	0.52	-0.653926	1.71154	1.71
Amin	J Dent Hyg	2008	82	45	1	1	RCT	1	2	24	18	24		0.75	-0.287682	1			1	24	0.04	-3.21888	18.75	18.75
Arrow	Community Dent Oral Epidemiol	1995	23	282	1	1	SM	1	2	48	323	405		0.8	-0.223144	1			6	405	0.02	-3.91202	40	40
Baseggio	Oral Health Prev Dent	2010	8	261	1	1	SM	1	2	36	596	628		0.95	-0.0512933	1			126	628	0.2	-1.60944	4.75	4.75
Dhar	Pediatr Dent	2012	34	46	2	2	SM	1	2	24	25	25		1	0	1			2	25	0.08	-2.52573	12.5	12.5
Forss	Community Dent Oral Epidemiol	1998	26	21	1	1	SM	1	2	84	87	97		0.9	-0.105361	1			23	97	0.24	-1.42712	3.75	3.75
Karlzen-Reuterving	J Dent Child	1995	62	108	1	1	SM	1	2	36	52	72		0.72	-0.328504	1			1	72	0.01	-4.60517	72	72
Mills	Oper Dent	1993	18	148	1	1	SM	1	2	24	10	59		0.17	-1.77196	1			0.5	59	0.008	-4.82831	21.25	21.25
Mladenovic	SciJFacMedNis	2010	27	115	4	2	SM	1	2	24	3	36		0.083	-2.52573	1			0.5	36	0.01	-4.60517	8	8
Oba	J Formosa Med Assoc	2009	108	844	1	1	SM	1	2	36	45	56		0.8	-0.223144	1			6	56	0.11	-2.20727	7.27273	7.27
Poulsen	Community Dent Oral Epidemiol	2001	29	298	1	1	SM	1	2	36	112	116		0.97	-0.0304592	1			44	116	0.38	-0.967584	2.55263	2.55
Poulsen	Community Dent Oral Epidemiol	2006	34	36	1	1	SM	1	2	29	341	364	1	0.94	-0.0618754	1			42	364	0.12	-2.12026	7.83333	7.83
Raadal	Int J Paediatr Dent	1996	6	235	1	1	SM	1	2	36	126	133	1	0.95	-0.0512933	1			10	133	0.08	-2.52573	11.875	11.88
Williams	Brit Dent J	1976	141	15	1	1	SM	1	2	24	131	166	1	0.79	-0.235722	1			19	166	0.11	-2.20727	7.18182	7.18
Williams	Brit Dent J	1981	150	183	1	2	SM	1	2	48	87	126		0.69	-0.371064	1			38	126	0.3	-1.20397	2.3	2.3
Table legend
Material type
1	Resin
2	Glass-ionomer cement
Data source
1	Extracted from: Kühnisch J, Mansmann U, Heinrich-Weltzien R, Hickel R: Longevity of materials for pit and fissure sealing-results from a meta-analysis. Dent Mater 2012, 28:298-303.
2	Further own literature search and/or data calculation
Data calculation
1	Retention data extracted from: Kühnisch J, Mansmann U, Heinrich-Weltzien R, Hickel R: Longevity of materials for pit and fissure sealing-results from a meta-analysis. Dent Mater 2012, 28:298-303.
2	Own calculation from trial data
DS Nr.	Datset number
nR	Number of teeth without completely retained fissure sealants
nC	Number of sealed teeth with caries in pits and fissures
N	Number of evaluated sealed teeth
R-R	Risk of loss of total retention
R-C	Risk of caries development in sealed pits and fissures
RCR	R-R/R-C ratio
ln	Natural logarithm
RCT	Randomized controlled trial (parallel group)
CT	Clinical controlled trial
LS	Single-arm longitudinal study
RCO	Retrospective cohort study
Period	Observation time recorded in months
Caries recorded
D	Carious
DF	Carious or filled
DMF	Carious, extracted or filled
R+G	Resin and GIC investigated in same trial
